# Supplementary material for: Piezoelectric Property of Electrospun PVDF Nanofibers as Linking Tips of Artificial-Hair-Cell Structures in Cochlea
Source: Nanomaterials (Basel). 2022 Apr 26;12(9):1466. doi: 10.3390/nano12091466 (PMC9104576; doi:10.3390/nano12091466)
Supplement: Supplementary file 1 [file nanomaterials-12-01466-s001.zip]

Archive with 1 entries (1 files):
- nanomaterials-1678417-supplementary.pdf
